# Supplementary material for: The effectiveness of podcasts in promoting health among young people: a scoping review
Source: Health Promot Int. 2025 Jul 3;40(4):daaf102. doi: 10.1093/heapro/daaf102 (PMC12223501; doi:10.1093/heapro/daaf102)
Supplement: daaf102_Supplementary_Data [file daaf102_supplementary_data.zip]

Archive with 2 entries (2 files):
- Supplementarty File A PRISMA-ScR Checklist.docx
- Supplementary File B for Extraction Data Table.xlsx
