# Supplementary material for: The effectiveness of podcasts in promoting health among young people: a scoping review
Source: Health Promot Int. 2025 Jul 3;40(4):daaf102. doi: 10.1093/heapro/daaf102 (PMC12223501; doi:10.1093/heapro/daaf102)
Supplement: daaf102_Supplementary_Data [file daaf102_supplementary_data.zip › Supplementary File B for Extraction Data Table.xlsx]

## Sheet: Extraction 
Covidence #	First Author (last name)	Title	DOI/Link to publication	Country	Population description	Sample size	Recruitment method	Type of study/methodology	Intervention	Data collection and analysis methodology	Podcast Description	Summary of study	Outcome - Awarness （Appeal）	Outcome - Knowledge （Appeal）	Outcome - Behavior change （Appeal）	Outcome - Health outcome	Comments
10	Abas 2020	Decreasing students' stress through destressmenow mobile app	https://ejmcm.com/uploads/paper/73d32820f1405ce404f587061d53259d.pdf	Malaysia	The first phase of the needs analysis involved recruiting a sample of 261 students from a public university in Malaysia, 219 of whom were female and 42 of whom were male, with an average age of 20, aged between 18 and 28. A total of 28 students (3 males and 25 females) were recruited to evaluate the efficacy of the podcast-related DeStressMeNow app. No age range has been provided in the interview…	Study (Survey): 261; Study (Interviews): 28	The survey was prepared in online and printed form. --> Recruitment methods and ethics approval not described	An interventional study： Single-arm interventional	The respondents were asked to experience the DeStressMeNow app and complete the task list according to the instructions provided in the study. The tenth task was to listen to a podcast and perform muscle relaxation exercises. --> There is no information on whether the participants were required to complete all of the activities or could self-select. There was no information on the contents of the…	The study was conducted by sending 11 online items from the university student pressure scale, which is the same questionnaire used in the needs analysis. Similar to the procedure in the usability test study, participants completed all the tasks in the app before filling out the questionnaire. The study used a t-test with a significance level of 0.05 to determine the effectiveness of the applicat…	No description, just a task for the app.	Study aim:The aim of this study was to investigate and validate the effectiveness of the DeStressMeNow app as an early prevention tool for stress management. This stress mobile app, which focuses on self-management and is appealing to college students, consists of three main components: online activities, offline activities, and podcasts. Results: There was a significant difference in the mean re…	No description.	No description.	The app efficiently assists college students in managing stress and enhancing their daily relaxation levels. The app creates an interactive stress management strategy that includes breathing techniques, listening to music, gardening, yoga, interactive games, and highlights the comprehensive use of various components of college students' relaxation. there was a significant difference in the mean r…	The average score of the post-test and pre-test results showed that the students' stress levels decreased significantly after using the app (t = 4.533, p < 0.05), with a standard error of the mean of 0.993 and a 95% confidence interval of 2.463 to 6.537. The results showed that the app can effectively manage the stress of college students. A possible reason for this significant result is the use …	16 October 2024: This study mainly studied and evaluated a mobile app for stress prevention and self-management called DeStressMeNow. As part of this, participants also had to complete related podcast listening tasks. However, the literature did not describe or evaluate the relevant podcast activities separately, making it uncertain whether podcast promotion has a significant health impact. Furth…
27	Ajja 2024	Randomized Clinical Trial to Increase Self-Monitoring of Physical Activity and Eating Behaviors in Youth: A Feasibility Study	https://dx.doi.org/10.1249/tjx.0000000000000267	United States	A total of 14 two-person teams completed all assessments and were randomly assigned to either Brenner FIT (7 two-person teams) or Brenner mFIT (7 two-person teams). The average age of the youth was 16 years, and the average age of the caregivers was 41.6 years, all of whom were female No detailed age range is provided.	28	Participants were recruited between November 2020 and December 2022 through rolling recruitment and randomization procedures. Study protocol was approved by the Institutional Review Board at Wake Forest Baptist University School of Medicine (IRB00058207). This study is registered in ClinicalTrials. gov (NCT03961061)	This feasibility study employed a two-group randomized superiority trial design.	The six mHealth components are 1) a website, 2) dietary and physical activity tracking, 3) 12 caregiver podcasts, 4) six animated videos for youth patients, 5) interactive messaging (between the participants and clinical staff), and 6) tailored clinical feedback. The clinical staff delivers all Brenner mFIT components.	Data Analyses：Descriptive statistics presented as frequencies were used to assess acceptability, feasibility, and implementation fidelity from baseline to 6-month follow-up. Data collection: After all the psychosocial data were collected and upon the return of the accelerometer and the completion of dietary assessment, participants were block randomized to either Brenner FIT standard care (n = 7 …	There is no detailed description, only that the 12 caregiver podcasts are one of the six components of the mFIT program.	Brenner FIT is a well-established interdisciplinary, family-based pediatric weight management program. This study aims to evaluate the feasibility of a mobile health （mHealth）-optimized version of the FIT-based mFIT program for pediatric weight management. The final research results showed that the feasibility and acceptability of the mFIT component as designed were low (The statement in the disc…	No description.	No description.	No description.	No description.	17 October 2024 ：The study protocol was subject to multiple deviations during the course of the study due to COVID-19-related restrictions, which was a serious limitation. Many FIT sessions were moved from face-to-face to a partially blended format with m-health components such as virtual clinics, cooking sessions and online distribution of additional resources, which challenged the feasibility a…
153	Campo 2010	Caution, The Use of Humor May Lead to Confusion: Evaluation of a Video Podcast of the Midwest Teen Sex Show	https://doi.org/10.1080/15546128.2010.503857	United States	The study focused on women from a large university in the Midwestern United States, aged 18 to 22, with a mean age of 20.12 years (SD = 1.31). Most (92.7%) were white/not Hispanic, which is representative of the university where the study was conducted. Most (65.9%) worked part-time while attending school. The vast majority (91.5%) reported having had vaginal intercourse. None of the participants…	41	There was no specific description about recruitment methods, but each participant was given a 20-dollar gift card. This research project was approved by the Institutional Review Board.(No relevant approval number)	Focus group	The video podcast informs viewers in a humorous style about birth control options and encourages the use of birth control measures.	Data collection：This research collected data on female university students' attitudes towards birth control through focus groups. Data Analysis：The focus group tapes were transcribed and then analyzed using the qualitative data analysis software Qualrus. Possible codes were generated based on previous literature on internet use and themes most relevant to the design of a future sex education webs…	MTSS is an online video programme about sex that aims to ‘provide sexual information in a clear and entertaining way’ and promote healthy sexual behaviour. The site releases one episode per month, covering topics such as birth control, pornography and orgasm, and provides interactive features. The podcast videos shown to participants are mainly humorous in style, with the aim of making birth cont…	This study was conducted in the context of a campaign to reduce unintended pregnancies. Therefore, its purpose is to enable more young women to learn about birth control and related sexual education through video podcasts and to prompt them to be aware of related issues and change their sexual behavior. Specifically, by recruiting relevant participants in a university in the Midwest of the United…	Some young participants promoted awareness through humorous podcasts, which normalised the topic of birth control and made participants aware of their need to take personal responsibility. The focus group intuitively suggested: A few women suggested that the scene of the screaming children at the beginning of the episode might make them want to use birth control consistently.	Humor appears to have promise as an element to create more effective interventions based on previous advertising research, which indicates that it can help with attitude change and knowledge acquisition (Cline & Kellaris, 2007; Rossiter & Percy, 1997). Some participants said that they were also very interested in other content on the website and asked the host for the URL of the MTSS. Most said t…	While humor should be used cautiously, humor has the potential to be a powerful tool for behavior change.The potential to create this kind of talk among young people about sexual health could be very powerful in changing their sexual health behavior. The focus group intuitively suggested: A few women suggested that the scene of the screaming children at the beginning of the episode might make the…	The findings of these focus group studies suggest that web-based interventions with humorous and memorable interventions have the potential to generate secondary communication (No data evidence). However, there is no evidence to verify a significant impact on health outcomes in the target group.	17 October 2024：I think the design and analysis of this study will produce response bias. This literature mainly uses focus groups and qualitative analysis to study the impact of participants' viewing a humorous podcast on birth control and health. However, a significant confounding factor is the lack of research to confirm that viewing a once humorous video podcast in a young adult population si…
160	Carrotte 2024	The wavelengths study: A randomized controlled trial assessing the effectiveness of a codesigned podcast on mental illness stigma	https://doi.org/10.1037/sah0000537	Australia	Eligible participants were first-year psychology students recruited from the University of Melbourne’s Research Experience Program in exchange for course credit. No limits were placed on age or other demographics.The mean age was 19.87 years (SD = 3.27 years, range 17–47 years), 131 participants (80.37%) were female, and most people had Chinese (36.81%) and/or Australian (35.58%) heritage. Most p…	Included in the research：168 Included in the analysis：163	Rolling recruitment occurred over 8 weeks from February 28, 2023, to April 20, 2023; data collection ended on June 12, 2023. Procedures were approved by the University of Melbourne Ethics Committee (2023-24154-40104-5). This study was not registered because it did not have clinical outcomes.	The Wavelengths Study was a single-blinded, parallel randomized controlled trial (RCT) with 1:1 randomization across two arms.	Participants in the experimental condition listened to three episodes of On the Same Wavelength. Although six episodes were produced, only three episodes of the podcast were selected for the RCT to minimize listener burden and reduce the likelihood of attrition and to ensure the study was feasible within the university semester timeframe. The episodes focused on stigma in (a) relationships and co…	Data collection: Study data were collected and managed online, using REDCap electronic data capture tools hosted at the University of Melbourne. Data analysis：IBM SPSS Statistics Version 25 was used for data cleaning and to analyze descriptive statistics. Baseline participant data were checked for quality. Linear mixed-effect models were run in R using lme4 and lmer test libraries. Linear mixed-e…	Control group podcast – PsychTalks: This is a podcast produced by the School of Psychological Sciences at the University of Melbourne and used with permission. It is a general psychology podcast that does not include in-depth interviews with people with lived experience or a clear focus on mental health, stigma, or discrimination. The control podcast was selected for its length and format (approx…	On the Same Wavelength is a professional podcast about how stigma and discrimination affect the lives of people with lived experience of complex mental health problems. This randomized controlled trial aimed to understand whether listening to the podcast would affect listeners' attitudes toward people with complex mental health problems. First-year psychology undergraduates at the University of M…	On the Same Wavelength is likely to have a positive short-term effect on listeners' attitudes and knowledge, with the participants in the experimental group seeing a moderate improvement on the prejudice subscale of the CAMI-27.The mean estimate of the CAMI prejudice scale for the podcast group was 57.22 (95% CI [56.28, 58.17]), and for the control group it was 55.54 (95% CI [54.58, 56.50]). The …	On the Same Wavelength is likely to have a positive short-term effect on listeners' attitudes and knowledge, with the participants in the experimental group seeing a moderate improvement on the prejudice subscale of the CAMI-27. The mean estimate of the CAMI prejudice scale for the podcast group was 57.22 (95% CI [56.28, 58.17]), and for the control group it was 55.54 (95% CI [54.58, 56.50]). The…	The stigmatising podcast had no effect on other attitude outcomes or behavioural intentions.	The stigmatising podcast had no effect on other attitude outcomes or behavioural intentions. At follow-up, the mean estimate for the podcast group on the CAMI prejudice scale was 56.54 (95% CI [55.55, 57.52]), and for the control group it was 55.25 (95% CI [54.20, 56.29]). The difference of 1.29 points between these estimated means was not significant, t = -1.77, p =.080, indicating that after 4 …	18 October 2024：The literature indicates that both the experimental and control podcasts had little effect on participants' biased attitudes, and this effect was not maintained in follow-up studies. There were also no significant differences in other attitude outcomes between the two podcasts. Since the study used a sample of first-year psychology students at the University of Melbourne, the gene…
412	Karing 2023	The efficacy of online mindfulness-based interventions in a university student sample: Videoconference- or podcast-delivered intervention	https://doi.org/10.1111/aphw.12408	Germany	German university students over the age of 18 with Internet access and fluent German.The mean age of the sample was 24.12 years (standard deviation = 6.23), and 84% of the sample were female. The mean number of terms was 5.34 (standard deviation = 3.30). No detailed age range of participants was provided.	50	In May 2020, students were recruited via university mailing lists and social media sites. Participants answered a baseline questionnaire before being randomly assigned to either the podcast or videoconference group. All online questionnaires included an introductory page, information about the researchers, and a confirmation of anonymous and voluntary participation in the study. Informed consent …	Intervention study: Randomized controlled trials.	A seven-weeks mindfulness intervention was conducted, which consisted of one 90-minute session in the first week and six 30-minute sessions thereafter. The following mindfulness exercises were practiced: mindful breathing and body scanning meditation (week 1), mindful breathing and body and observing thoughts (week 2), mindful eating (week 3), walking meditation (week 4), seated meditation (week …	Multivariate and univariate repeated-measures analyses were performed in IBM SPSS Statistics (version 25) to test for group effects, time effects (intervention effects), and time-by-group interactions (lecture format effects) in each assessment (T1 and T2). Per-protocol (PP) and intention-to-treat (ITT) analyses were performed, and multiple imputations were used for missing data. There were seven…	Podcast mindfulness training using the SoSci survey platform. The podcast group is sent a link to the SoSci survey platform and the weekly podcast every week. The podcasts consist of a theoretical introduction to a new mindfulness exercise, an explanation of the same mindfulness exercise, and reflective questions.	Mental health problems among university students have become more serious during the COVID-19 pandemic. The study presents the results of a randomized controlled trial investigating the evaluation of an online mindfulness intervention via video conferencing and podcast during the Covid-19 pandemic in Germany. 50 university students at a German university were randomly assigned to a mindfulness in…	No description.	No description.	For the podcast group, there was no significant change in their depressive mood from before to after the test (F(1, 41) = 0.03, p = .437). No other behavioural changes were described.	For the podcast group, there was no significant change in their depressive mood from before to after the test (F(1, 41) = 0.03, p = .437). Simple main effect analyses of group within time for depression revealed a significant difference between the videoconferencing group and the podcast group at T2 (mean difference = 2.32; F (1, 79.85) = 3.22, p = .040). Simple main effects of time within the vi…	18 October 2024：The limitations of this study must be acknowledged. Participants self-reported the feasibility and outcome measures, thereby increasing the risk of response bias and common method bias. The literature emphasizes that while the study employed some procedural strategies, such as explaining the study's purpose and instructions to students, and using reverse-coded items, to mitigate c…
416	Keegan 2023	Unlearning and relearning sexuality: a qualitative exploration of The Sex Wrap, a sex education podcast	https://doi.org/10.1071/SH23109	United States	The participants were between 18 and 25 years old, had completed four years of high school in the United States, and were proficient in English. There were 15 women and 2 men. 11 were heterosexual or almost heterosexual, 2 were bisexual, 2 were gay, 1 was lesbian, and 1 was pansexual.	17	Participants were recruited to participate in in-depth interviews from a larger mixed-methods study evaluating The Sex Wrap podcast. The Integrated Institutional Review Board at City University of New York University (#2020-0852) reviewed and approved the study. The larger study used convenience sampling to recruit three groups of individuals: (1) a group who follow The Sex Wrap podcast’s social …	Mixed-methods study：Mainly qualitative, in-depth interviews. Another is the pre-study quantitative questionnaire for interested potential participants.	‘The Sex Wrap’ podcast, an evidence-based sexual health podcast intervention project.	Data collection: Interviews were facilitated over Zoom by authors SCC, JK, CC, and RK and lasted between 30 and 60 min. Participants completed a separate Google Form with demographic questions that were not linked to their interview but were used to collect aggregate demographic information about the study participants.The interviews were audio-recorded, and audio was uploaded to Otter.ai for tra…	‘The Sex Wrap’ is an evidence-based sexual health podcast intervention aimed at young people aged 14–25. The Sex Wrap is written, produced, and hosted by two sexologists (authors SCC and AP) with PhDs in sexology, education, and sexual health-related subjects. The podcast releases one episode per week, each lasting about 20–45 minutes and covering topics consistent with SIECUS's Comprehensive Sex…	The Sex Wrap podcast releases an episode every week, each lasting about 20–45 minutes to provide young listeners with diverse, evidence-based sexual health information. A large mixed-methods study evaluating The Sex Wrap invited participants to participate in qualitative, in-depth interviews, exploring their experiences of sex education and their relationship to the information they received from…	The literature points to research findings that confirm this, namely that listeners of The Sex Wrap use the information they learn from the podcast to form their own opinions and inform their ongoing experiences.	Participants share information they have learned from the podcast The Sex Wrap with their peers or recommend it to others as a reliable source of information. This peer education includes both the sharing of factual information and the dissemination of positive and inclusive messages about sexuality.	May have a positive influence (no evidence).	May have a positive influence (no evidence).	19 October 2024：There is undoubtedly enormous potential for podcast-based interventions to fill the gap in sex education and support the healthy sexual development of adolescents. However, we must acknowledge that the audience of sex education blogs may consist of young people who possess a higher level of knowledge about sexual health issues, a greater interest in discussing related topics, and …
478	Leite 2022	Construction and validation of podcast for teen sexual and reproductive health education	https://doi.org/10.1590/1518-8345.6263.3705	Brazil	Sixty adolescents participated in the assessment of their knowledge and attitudes towards their sexual and reproductive health. Their mean age was 17 years (SD=2.45), and most were single (83.3%), brown (66.7%), female (61.7%), and Catholic (40%).No detailed age range of participants was provided.	Final target evaluation sample：60 Professional sample：A teaching staff member and 10 nursing students, as well as 11 experts, were also involved in the research phase.	An invitation was sent to the e-mail registered on the Lattes platform, and through the snowball technique, in which one participant indicates a new participant according to their background and suitability to the study goals. The project was submitted to and approved by the Research Ethics Committee under opinion no. 4.205.242.	A methodological study was conducted based on Freire’s perspective. Single-arm interventional	Teen Talk podcast. This is a four-episode podcast on sexual and reproductive health for adolescents.	Data collection: The data collected were entered into a Microsoft Office Excel 2016 spreadsheet and processed using the social science statistics package (SPSS) version 20. Descriptive statistics were used to investigate the socio-demographic variables and questions about the adolescents' knowledge and attitudes towards sexual and reproductive health and are presented as absolute and relative fre…	Four themes were used to create four episodes: sex and sexuality; contraceptive methods; HIV/AIDS and other STIs. The students played all the parts in the episodes (they gave the characters fictitious names).	The study primarily involved working with young people as participants to establish the educational Teen Talk sex education podcast as an educational tool for promoting the sexual and reproductive health of adolescents. It was developed in a participatory and shared manner among all individuals involved. The potential of the Teen Talk sex education podcast to thematically approach the sexual and …	There is no specific research to describe and study the evidence. （The article described: The internal consistency of the expert responses ranged from 0.704 to 0.954, indicating that the information contained in the educational materials is coherent and effective for its target audience.）The Fleiss kappa test showed specialists’ moderate reliability (K=0.58 [95% CI: 0.019-0.97]; z=2.938; p<0.05).	There is no specific research to describe and study the evidence. （The article described: The internal consistency of the expert responses ranged from 0.704 to 0.954, indicating that the information contained in the educational materials is coherent and effective for its target audience.）The Fleiss kappa test showed specialists’ moderate reliability (K=0.58 [95% CI: 0.019-0.97]; z=2.938; p<0.05).	There is no specific research to describe and study the evidence. （The article described: The internal consistency of the expert responses ranged from 0.704 to 0.954, indicating that the information contained in the educational materials is coherent and effective for its target audience.）The Fleiss kappa test showed specialists’ moderate reliability (K=0.58 [95% CI: 0.019-0.97]; z=2.938; p<0.05).	There is no specific research to describe and study the evidence. （The article described: The internal consistency of the expert responses ranged from 0.704 to 0.954, indicating that the information contained in the educational materials is coherent and effective for its target audience.）The Fleiss kappa test showed specialists’ moderate reliability (K=0.58 [95% CI: 0.019-0.97]; z=2.938; p<0.05).	19 October 2024：The planning and development of the Teen Talk sex education podcast was feasible in this study. However, the validation of the podcast's relevance to young people's sexual health was unreliable and subject to significant bias. The validation project involved only 11 nursing professionals, who analyzed the inter-rater agreement using the I-CVI and Fleiss's kappa test, a process kno…
608	ÓCaoilte 2024	There's no waiting list, just press play': listeners' experiences of mental-health-related podcasts	https://doi.org/10.22605/RRH8213	Ireland	Participants (n=722) were recruited through an online survey via Qualtrics. Participants aged ≥18 years who listened to mental health-related podcasts were included in the study. A mental health-related podcast was defined as any podcast ‘which deals with topics around mental health/psychology’. The sample comprised 28.7% males (n=207), 69% females (n=498), and 1.9% non-binary (n=14), while 0.4% …	Participants：722 Qualitative analysis：522	Participants were recruited via an online survey using Qualtrics, and a survey questionnaire was designed using Qualtrics, which included both closed-ended and open-ended questions. The survey link was shared via various social media platforms and email contacts. Ethics approval was granted for this study by the School of Applied Psychology ethics committee, University College Cork (ref EAMMH1213…	Qualitative research_The inductive thematic analysis: On data from three open- ended questions generated five themes: mental health literacy, potential pitfalls, reassurance, lived experiences and accessibility.	Podcasts related to mental health, or defined as any podcast that “deals with mental health/psychology topics.”	Data collection: Both closed and open-ended data were gathered using an online survey. Demographic items included age, gender, ethnicity, household income, educational level, and employment status. Participants were asked about listening frequency and reasons for listening. Participants were asked about their mental health history. Three open-ended questions asked participants what they ‘take awa…	There is no description, just an indication that it is a podcast related to mental health.	The purpose of this study was to understand what mental health podcast listeners gain from them. Researchers asked participants questions about mental health knowledge, stigma, and help-seeking behaviors. The study recruited a large number of eligible participants through a Qualtrics online survey and collected both closed- and open-ended data online. Demographic items included age, gender, race,…	Participants clearly indicated that gaining a new language and perspective for understanding mental health issues was their main takeaway. This interpretation is supported by the extensive and detailed data provided under the topic of “mental health and well-being”.	No description.	No description. However, whether this reflects an impact on behavioural change is not clear and warrants further investigation.	No description.	20 October 2024： The study pointed out through interviews with participants that the biggest gains for participants were learning a new language and gaining a new perspective on mental health issues, and that it had a positive effect on reducing stigma and increasing help-seeking behavior. However, we must acknowledge that the impact of relevant mental health podcasts on participants' behaviour c…
617	Nevitaningrum 2024	From headphone to health: utilizing podcast to improve the nutrition literacy of high school students	https://ezproxy.lib.uts.edu.au/login?url=https://search.ebscohost.com/login.aspx?direct=true&db=s3h&AN=179717782&site=ehost-live	Indonesia	SMK Negeri 1 Depok High School 10th grade student, age range and other characteristics not described.	36	Participants were interviewed about balanced nutritional materials, and preliminary study questionnaires. Ethics approval not described.	The research used a quantitative method with an experimental research design with a single group with a pretest-posttest (one group pretest-posttest design). This research approach allows the researchers to measure changes in the variables studied before and after the intervention given to the same group.	The intervention is implemented by listening to the balanced nutrition podcast.	Data collection: After students completed understanding and listening to the Balanced Nutrition podcast, a posttest was administered to measure final nutritional literacy. Data analysis: Data from the pre-test and post-test were entered into a Microsoft Excel programme to facilitate data recording. Next, data from the pre-test and post-test were entered into IBM SPSS version 23.0. Data were analy…	This podcast covers important topics such as balanced nutritional composition, the concept of body mass index for adolescents, balanced nutritional portion sizes, the impact of nutritional problems, how to read food labels, and tips for pre-preparing reliable and relevant meals and snacks.	Most of the adolescents are not able to consume food that meets the principles of balanced nutrition. Lack of nutritional knowledge is one of the major causes of their nutrition-related problems. The inability of school teachers to provide balanced nutrition materials also needs to be addressed, one of which is the use of podcasts. Therefore, this study aimed to determine the effectiveness of pro…	The results showed that there was an increase in nutrition literacy of high school students which was indicated by the results of pretest-posttest of 32.81 to 38.15, and the results of the SPSS test showed the effectiveness of providing balanced nutrition pod-cast media to improve the nutrition literacy of high school students with a sig value of 0.000<0.005.	The results showed that there was an increase in nutrition literacy of high school students which was indicated by the results of pretest-posttest of 32.81 to 38.15, and the results of the SPSS test showed the effectiveness of providing balanced nutrition pod-cast media to improve the nutrition literacy of high school students with a sig value of 0.000<0.005.	No description.	No description.	20 October 2024：This study discusses the improvement in nutritional knowledge of high school students through the promotion of relevant nutritional podcasts and suggests that balanced nutritional podcast media can be effective in improving the nutritional knowledge of high school students. However, the behavioural change and health outcomes of the youth population have not been consistently follo…
880	Turner-McGrievy 2013	Delivering Health Information via Podcast or Web: Media Effects on Psychosocial and Physiological Responses	https://doi.org/10.1080/10410236.2011.651709	United States	Twenty participants completed each arm. Participants were mainly white (87.5%) females (90%) with a mean age of 21.8 ± 5.1 years and a mean body mass index (BMI) of 23.0 ± 5.1 kg/m2 who owned MP3 players and had attempted weight loss in the past. The majority of participants were senior- or junior-level undergraduate students (n = 28). There were no significant differences in demographics between…	40	Participants 18 years and older were recruited through two undergraduate classes and received $20 for completion of the study. A university institutional review board approved the study. A university institutional review board approved the study. (No relevant approval number)	Randomised controlled trial	Weight Loss Website Promotion & Weight loss podcasts promotion: Two different media-based materials were developed for this study: a Healthy Weight website and a podcast—both with identical content and both active conditions. The podcast and website contained components that are common to both media: (1) a welcome section (1 minute on podcast) and (2) a first-person account (i.e., a blog) (4 minu…	Data collection: After the participant has finished listening to the podcast or reading the website content, the pass research assistant stops the SCL recording. The participant then completed the questionnaire as instructed. Participants measured skin conductance levels and completed questionnaire items assessing demographic characteristics, user control, novelty, and knowledge. Data analysis: P…	(1) Podcast is a 1-minute welcome segment (2) First-person narrated podcast that is 4 minutes and 30 seconds in length. The content contains important standard elements of behavioural weight loss interventions. (3) Nutrition and exercise information is 5 minutes in length, as well as a goal-setting activity that is 1 minute 30 seconds in length.	This study examined differences in relevant health variables resulting from reading the same weight loss information on a website or listening to it via a podcast. Participants were randomly assigned equally to one of two intervention programmes, and skin conductance levels were measured and questionnaire items assessing demographic characteristics, user control, freshness, and knowledge were com…	No description.	Knowledge can be increased, but there is no significant difference in the level of knowledge between podcast groups and website groups (p = .85). Participants in the podcast group spent a significantly longer time listening to the podcast than the Web group spent reading the website (p < .001). Participants in the podcast condition exhibited greater levels of physiological arousal (0.12 ± 0.15%) …	No improvement, only a very small number of participants are currently trying to lose weight, and participants are not very interested in the materials provided. Only mentioned in the text of the study, no statistical data to support and test.	No improvement, only a very small number of participants are currently trying to lose weight, and participants are not very interested in the materials provided. Only mentioned in the text of the study, no statistical data to support and test.	20 October 2024：Both podcasts and websites increased participants‘ knowledge, but there was no significant difference in effectiveness (p = .85). Participants in the podcast group showed higher levels of physiological arousal and a more novel intervention than those in the web group (0.12 ± 0.15%) and (0.003 ± 0.14%) (p < .05 between groups). However, participants in the web group reported greate…
Column Summary	Year of publication of articles: 2010, 2013, 2020, 2022 each with one relevant article, 2023 with two articles, 2024 with four articles.	Eight articles contain the keywords ‘Podcast/Podcasts’ in the official title.	All ten articles are peer-reviewed and published journal articles.	Four of the ten included articles were research based in the United States, one each in Malaysia, Australia, Germany, Brazil, Ireland, and Indonesia.	All the articles met the criterion of the study population being young people (14–26 years old), and five articles did not describe the age range.	The sample size of the eight articles was less than or equal to 50. One article had a sample size of 163, and another had a sample size of 522.	Ethical Approval: Two articles did not describe ethical approval, and eight articles explicitly acknowledged ethical approval. Recruitment method: Two articles did not describe the recruitment method, two used rolling recruitment, three used questionnaire recruitment, one used social media recruitment, one used snowball recruitment, and one used class recruitment.	Four articles used randomized controlled trials, two articles used single-arm trials, one article used focus groups, one article used qualitative research, one article used quantitative research, and one article was a mixed-method study.	Six articles focused on the use of podcasts as the only intervention, and four articles described podcasts as an important component of an intervention.	Depends on each research.	Three articles did not describe the podcasts, whereas seven articles described the content of the podcasts.	Depends on each research.	Five articles did not describe the impact of awareness, three articles described a positive impact but did not statistically test it, and two articles described a statistically significant positive impact.	Five articles did not describe the impact of knowledge, two articles described a positive impact but did not statistically test it, and four articles described a statistically significant positive impact.	Four articles did not describe the impact of behavior change. Two articles stated that podcasts had no effect on promoting behavior change in the target group, without any statistical tests to support this. One article stated that podcasts had no significant effect on promoting behavior change in the population and was statistically significant. One article pointed out the positive effect, while …	Four articles did not describe the impact of health outcomes. Two articles stated that podcasts had no effect on promoting health outcomes in the target group, without any statistical tests to support this. One article noted that podcast promotion had no effect on health outcomes, but there was no statistical significance. Another article highlighted that there was no significant effect on health…	Depends on each research.

## Sheet: Excluded Literature
Covidence #	First Author (last name)	Title	DOI/Link to publication	Reason for exclusion and comments
20	Adams 2010	Blog-based applications and health information: two case studies that illustrate important questions for Consumer Health Informatics (CHI) research	https://doi.org/10.1016/j.ijmedinf.2008.06.009	No experimental evidence and data, purely theoretical article.
218	Datta 2010	Podcasts for young people with diabetes: A partnership project between Takeda UK and the Norfolk and Norwich university hospitals trust	https://doi.org/10.1111/j.1464-5491.2009.02936.x	No experimental evidence and data, purely theoretical article. Poster presentation brief, non-academic article.
350	Hartland 2011	Health promotion (HP) and health outcomes: Impacts of old and new media campaigns on referral patterns for HIV testing: Implications for the National HIV Saving Lives Campaign	https://doi.org/10.1111/j.1468-1293.2011.00925.x	No experimental evidence and data, purely theoretical article. Poster presentation brief, non-academic article.
363	Herget 2012	Promotion of physical activity in adolescents through use of a multimedial e-health programme: Study concept	https://doi.org/10.1159/000170914	No experimental evidence and data, purely theoretical article. Poster presentation brief, non-academic article.
364	Herlitz 2024	Care-Experienced Young People's Experiences of Going to the Doctors: Using Podcasting to Give a Platform to Seldom Heard Voices	https://dx.doi.org/10.1136/bmjopen-2024-UCL-QHRN2024.22	No experimental evidence and data, purely theoretical article. Poster presentation brief, non-academic article.
404	Justice 2009	A targeted educational tool for Young Adults with Cancer	https://doi.org/10.1002/pon.1526	No experimental evidence and data, purely theoretical article. Article abstract, without specific content.
423	Khairat 2024	The effectiveness of medical podcasts in raising women's health awareness	https://dx.doi.org/10.17759/cpse.2024130108	The target group is not the young people's group, with an age range of 14 to 26 years.
456	LaBrosse 2013	Pilot intervention with adolescents to increase knowledge and consumption of folate‐rich foods based on the Health Belief Model	https://doi.org/10.1111/ijcs.12004	The topic of the article is not related to podcast health promotion.
467	Lauricella 2014	Mindfulness Meditation with Undergraduates in Face-to-Face and Digital Practice: a Formative Analysis	https://doi.org/10.1007/s12671-013-0222-x	The topic of the article is not related to podcast health promotion.
534	MárquezRodríguez 2024	The Eschucha (Listen) Podcast project: Psychosocial innovation for marginalized Mexican youth and young adults	https://doi.org/10.1007/s11013-024-09847-7	No experimental evidence and data, purely theoretical article.
546	Massuger 2021	National assessment of health literacy to identify the needs of people with inflammatory bowel disease	https://doi.org/10.1111/jgh.15613	No experimental evidence and data, purely theoretical article. Poster presentation brief, non-academic article.
592	Moore 2020	A Clinical Trial to Increase Self-Monitoring of Physical Activity and Eating Behaviors Among Adolescents: Protocol for the ImPACT Feasibility Study	https://doi.org/10.2196/18098	No experimental evidence and data, purely theoretical article.
597	Mou 2015	Exploring Podcast Adoption Intention via Perceived Social Norms, Interpersonal Communication, and Theory of Planned Behavior	https://doi.org/10.1080/08838151.2015.1054997	The content of the article is not related to health promotion or health education.
601	Mugisha 2022	A Mobile Application for Teaching and Learning Critical Thinking About Health Choices Among Youth in Rwanda: A Digital Tool for Youth Friendly Center Counsellors	https://dx.doi.org/10.3233/shti220902	No experimental evidence and data, purely theoretical article.
602	Muhammad 2023	Audio/Podcasts and Art: A Collaboration Between the Renal Patient Support Group (RPSG) and the Kidney Disease and Renal Support Group (KDARs) for Kids and ZtormLabostix Productions	https://journals.lww.com/jasn/citation/2023/11001/audio_podcasts_and_art__a_collaboration_between.4033.aspx	No experimental evidence and data, purely theoretical article. Article abstract, without specific content.
607	Murnane 2021	ReGenerate: The development of a health, well-being and survivorship app for adolescent and young adult cancer survivors	https://doi.org/10.1111/ajco.13716	No experimental evidence and data, purely theoretical article. Poster presentation brief, non-academic article.
665	Pearlstein 2009	Reduction of cigarette smoking via iquit: A web-based program using podcasting and text messaging in adolescents	https://doi.org/10.1016/j.jadohealth.2008.10.055	No experimental evidence and data, purely theoretical article. Article abstract, without specific content.
685	Porter 2022	Podcasts and Their Potential to Improve Sexual Health Literacy in Adolescents and Young Adults	https://doi.org/10.1080/15546128.2021.1987365	No experimental evidence and data, purely theoretical article.
705	Rao 2022	Life on Pause: Lessons Learned in Creating an Adolescent and Young Adult Cancer Survivor Podcast	https://doi.org/10.1089/jayao.2021.0073	No experimental evidence and data, purely theoretical article.
718	Riboldi 2024	Understanding University Students' Perspectives towards Digital Tools for Mental Health Support: A Cross-country Study	http://dx.doi.org/10.2174/0117450179271467231231060255	The topic of the article is not related to podcast health promotion.
730	Rodríguez 2024	The Eschucha (Listen) Podcast Project: Psychosocial Innovation for Marginalized Mexican Youth and Young Adults	https://doi.org/10.1007/s11013-024-09847-7	No experimental evidence and data, purely theoretical article.
827	Squires 2024	Weight-Inclusive Podcasts Improved Intuitive Eating, Body Appreciation, and Anti-Fat Attitudes Among Nutrition Students	https://doi.org/10.1016/j.jneb.2024.06.003	The target group is not the young people's group, with an age range of 14 to 26 years.
923	Weight 2021	The Walking Classroom: Measuring the Impact of Physical Activity on Student Cognitive Performance and Mood	https://doi.org/10.1123/jpah.2020-0263	The target group is not the young people's group, with an age range of 14 to 26 years.
932	Wilks 2024	Effectiveness of contact-based strategies on improving mental illness stigma and help-seeking behaviors within families	https://www.proquest.com/dissertations-theses/effectiveness-contact-based-strategies-on/docview/3047909858/se-2	Dissertation, not a peer-reviewed published journal.
936	Wilson 2022	Nras Young Voices Panel	https://doi.org/10.1093/rheumatology/keac133.171	No experimental evidence and data, purely theoretical article. Article abstract, without specific content.
958	Yuen 2023	Cross-Cultural Community-Based Interventions: Capturing Belonging and Building Resilience Between Race, Culture, and Mental Health	https://doi.org/10.1016/j.jaac.2023.07.134	No experimental evidence and data, purely theoretical article. Article abstract, without specific content.
